# Supplementary material for: The evolutionary and molecular features of the broad‐host‐range plant pathogen Sclerotinia sclerotiorum
Source: Mol Plant Pathol. 2022 Apr 11;23(8):1075–90. doi: 10.1111/mpp.13221 (PMC9276942; doi:10.1111/mpp.13221)
Supplement: Supplementary file 1 — TABLE S1 All first reports of Sclerotinia sclerotiorum since the publication of Boland and Hall (1994) [file MPP-23-1075-s001.xlsx]

## Sheet: Sheet2
Supplementary Table 1. All first reports of Sclerotinia sclerotiorum since the publication of Boland & Hall (1994).
Host Common	Host Latin	Clade	Country	Reference	Date	Reference DOI / URL	Species in Boland & Hall?	Family	Family in Boland & Hall?
Andrographis	Andrographis paniculata	Eudicots	China	Shi et al.	2016	10.1080/07060661.2016.1262450	No	Acanthaceae	Yes
Chinese chives	Allium tuberosum	Monocots	Korea	Choi et al.	2017	10.1094/PDIS-04-17-0587-PDN	No	Ameryllidaceae	No
Mango	Mangifera indica	Eudicots	Japan	Ajitomi et al.	2018	10.1007/s10327-017-0758-z	No	Anacardiaceae	No
Cumin	Cuminum cyminum	Eudicots	India	Prasad et al.	2017	10.1094/PDIS-08-16-1089-PDN	No	Apiaceae	Yes
Paris daisy	Argyranthemum frutescens	Eudicots	Italy	Garibaldi et al.	2008	10.1094/PDIS-92-8-1250C	No	Asteraceae	Yes
Goldenstar	Chrysogonum virginianum	Eudicots	USA	Trigiano et al.	2018	10.1094/PDIS-08-17-1236-PDN	No	Asteraceae	Yes
Cone flower	Echinacea purpurea	Eudicots	Canada	Chang et al.	1997	10.1094/PDIS.1997.81.9.1093A	No	Asteraceae	Yes
Blue marguerite	Felicia amelloides	Eudicots	Italy	Garibaldi et al.	2004	10.1094/PDIS.2004.88.5.575B	No	Asteraceae	Yes
Blanket flower	Gaillardia× grandiflora	Eudicots	Italy	Garibaldi et al.	2015	10.1094/PDIS-11-14-1115-PDN	No	Asteraceae	Yes
Gazania	Gazania sp.	Eudicots	Italy	Garibaldi et al.	2001	10.1094/PDIS.2001.85.11.1207D	No	Asteraceae	Yes
Niger	Guizotia abyssinica	Eudicots	USA	Bradley et ai.	2003	10.1094/PDIS.2003.87.5.602C	No	Asteraceae	Yes
Stevia	Stevia rebaudiana	Eudicots	USA	Koehler & Shew	2014	10.1094/PDIS-03-14-0307-PDN	No	Asteraceae	Yes
Stevia	Stevia rebaudiana	Eudicots	Canada	Chang et al.	1997	10.1094/PDIS.1997.81.3.311B	No	Asteraceae	Yes
Rice button aster	Symphyotrichum dumosum	Eudicots	Poland	Pieczul	2018	10.1094/PDIS-08-17-1148-PDN	No	Asteraceae	Yes
Borage	Borago officinalis	Eudicots	USA	Bradley et ai.	2005	10.1094/PD-89-0208B	No	Boraginaceae	Yes
Borage	Borago officinalis	Eudicots	Italy	Garibaldi et al.	2008	10.1094/PDIS-92-12-1711A	No	Boraginaceae	Yes
Echium	Echium vulgare	Eudicots	USA	del Río et al.	2005	10.1094/PD-89-0684C	No	Boraginaceae	Yes
Ethiopian rapeseed	Brassica carinata	Eudicots	USA	Young et al.	2012	10.1094/PDIS-06-12-0525-PDN	No	Brassicaceae	Yes
False flax	Camelina sativa	Eudicots	Romania	Cristea & Jurcoane	2016	http://www.rombio.eu/rbl4vol21/8..pdf	No	Brassicaceae	Yes
Sand rocket	Diplotaxis tenuifolia	Eudicots	Italy	Garibaldi et al.	2005	10.1094/PD-89-1241C	No	Brassicaceae	Yes
Chamois cress	Hutchinsia alpina	Eudicots	Italy	Garibaldi et al.	2004	10.1094/PDIS.2004.88.9.1045A	No	Brassicaceae	Yes
Candytuft	Iberis sempervirens	Eudicots	Italy	Garibaldi et al.	2007	10.1094/PDIS-91-4-0464C	No	Brassicaceae	Yes
Bush slipperwort	Calceolaria integrifolia	Eudicots	Italy	Garibaldi et al.	2008	10.1094/PDIS-92-7-1133C	No	Calceolariaceae	No
Tussock bellflower	Campanula carpatica	Eudicots	Italy	Garibaldi et al.	2002	10.1094/PDIS.2002.86.1.71A	No	Campanulaceae	Yes
Highbush blueberry	Vaccinium corymbosum	Eudicots	Argentina	Perez et al.	2011	10.1094/PDIS-01-11-0074	No	Ericaceae	No
Pigeonpea	Cajanus cajan	Eudicots	India	Gupta et al.	2015	10.1080/07060661.2015.1115782	No	Fabaceae	Yes
Showy rattlepod	Crotalaria spectabilis	Eudicots	Brazil	Oliveira et al.	2015	10.1094/PDIS-10-14-1003-PDN	No	Fabaceae	Yes
Hyacinth bean	Lablab purpureus	Eudicots	Bangladesh	Prova et al.	2014	10.4454/JPP.V96I3.031	No	Fabaceae	Yes
Eustoma	Eustoma russellianum	Eudicots	Taiwan	Shen et al.	2012	10.1094/PDIS-02-12-0168-PDN	No	Gentianaceae	Yes
Butterfly lavander	Lavandula stoechas	Eudicots	Italy	Bertetti et al.	2015	10.4454/JPP.V97I2.044	No	Lamiaceae	Yes
Spear mint	Mentha spicata	Eudicots	Italy	Garibaldi et al.	2013	10.1094/PDIS-04-13-0398-PDN	No	Lamiaceae	Yes
Wild marjoram	Oreganum vulgare	Eudicots	Italy	Garibaldi et al.	2007	10.1094/PDIS-91-10-1360C	No	Lamiaceae	Yes
Rosemary	Rosmarinus officinalis	Eudicots	USA	Putnam	2004	10.1111/j.0032-0862.2004.00964.x	No	Lamiaceae	Yes
Salvia	Salvia reflexa	Eudicots	USA	Jons et al.	1996	10.1094/PD-80-1302C	No	Lamiaceae	Yes
Rosemary	Salvia rosmarinus	Eudicots	Italy	Garibaldi et al.	2017	10.4454/jpp.v99i2.3903	No	Lamiaceae	Yes
Red Salvia	Salvia splendens	Eudicots	Bangladesh	Islam et al.	2019	10.1094/PDIS-06-19-1130-PDN	No	Lamiaceae	Yes
Lemon thyme	Thymus × citriodorus	Eudicots	Italy	Garibaldi et al.	2004	10.1094/PDIS.2004.88.9.1044A	No	Lamiaceae	Yes
Cuphea	Cuphea sp.	Eudicots	USA	Gulya et al.	2006	10.1094/PD-90-1554A	No	Lythraceae	Yes
Marsh-mallow	Althaea officinalis	Eudicots	Korea	Kim et al.	2016	10.1094/PDIS-07-15-0769-PDN	No	Malvaceae	Yes
Venice mallow	Hibiscus trionum	Eudicots	USA	Strauss et al.	2009	10.1094/PDIS-93-6-0673A	No	Malvaceae	Yes
Jackfruit	Artocarpus heterophyllus	Eudicots	Bangladesh	Rahman et al.	2015	10.1007/s13314-014-0155-9	No	Moraceae	Yes
Olive	Olea europaea	Eudicots	Italy	Ruano-Rosa et al.	2017	10.1094/PDIS-09-16-1306-PDN	No	Oleaceae	Yes
Poppy	Macleaya cordata	Eudicots	China	Zhou et al.	2019	10.1094/PDIS-08-18-1324-PDN	No	Papaveraceae	Yes
Fan columbine	Aquilegia flabellata	Eudicots	Italy	Garibaldi et al.	2011	10.1094/PDIS-07-11-0542	No	Ranunculaceae	Yes
Sweet cherry	Prunus avium	Eudicots	Chile	Ferrada et al.	2014	10.1094/PDIS-10-13-1045-PDN	No	Rosaceae	Yes
Sweet cherry	Prunus avium	Eudicots	USA	Serdani & Spott	2007	10.1094/PDIS-91-8-1058B	No	Rosaceae	Yes
Nectarine	Prunus persica var. nectarina	Eudicots	Chile	Ferrada et al.	2014	10.1094/PDIS-10-13-1045-PDN	No	Rosaceae	Yes
Japanese plum	Prunus salicina	Eudicots	Chile	Ferrada et al.	2014	10.1094/PDIS-10-13-1045-PDN	No	Rosaceae	Yes
Volkamer lemon	Citrus volkameriana.	Eudicots	Italy	Polizzi et al.	2011	10.1094/PDIS-05-11-0367	No	Rutaceae	Yes
Butterfly flower	Schizanthus × wisetonensis	Eudicots	Italy	Garibaldi et al.	2002	10.1094/PDIS.2002.86.1.71A	No	Solanaceae	Yes
Lantana	Lantana camara	Eudicots	Italy	Garibaldi et al.	2008	10.1094/PDIS-92-9-1369B	No	Verbenaceae	No
Vervain Verbena	Verbena bonariensis	Eudicots	Poland	Pieczul	2019	10.1007/s42161-018-00226-x	No	Verbenaceae	No
Common ragweed	Ambrosia artemisiifolia	Eudicots	Hungary	Bohár & Kiss	1999	10.1094/PDIS.1999.83.3.302C	Yes	Asteraceae	Yes
Hemp	Cannabis sativa	Eudicots	Canada	Bains et al.	2000	10.1094/PDIS.2000.84.3.372B	Yes	Cannabaceae	Yes
Grass pea	Lathyrus sativus	Eudicots	Canada	Zimmer & Cambell	1990	http://phytopath.ca/wp-content/uploads/2014/10/cpds-archive/vol70/CPDS_Vol_70_No_1_(17-18)1990.pdf	Yes	Fabaceae	Yes
Grapefruit	Citrus × paradisi	Eudicots	Pakistan	Hanif et al.	2016	10.1094/PDIS-10-15-1165-PDN	Yes	Rutaceae	Yes
Okra	Abelmoschus esculentus	Eudicots	Bangladesh	Prova et al.	2017	10.1080/07060661.2017.1278723	Yes	Malvaceae	Yes
Poppy Anemone	Anemone coronaria	Eudicots	Korea	Han et al.	2013	10.1094/pdis-12-12-1192-pdn	Yes	Ranunculaceae	Yes
Peanut	Arachis hypogaea	Eudicots	USA	Faske et al.	2017	10.1094/PHP-BR-16-0056	Yes	Fabaceae	Yes
Peanut	Arachis hypogaea	Eudicots	Vitename	Loung et al.	2010	10.1071/DN10016	Yes	Fabaceae	Yes
Peanut	Arachis hypogaea	Eudicots	USA	Woodward et al.	2008	10.1094/PDIS-92-10-1468B	Yes	Fabaceae	Yes
Peanut	Arachis hypogaea	Eudicots	USA	Clark et al.	2006	10.1094/PD-90-0111B	Yes	Fabaceae	Yes
Peanut	Arachis hypogaea	Eudicots	China	Yan et al.	2013	10.1094/PDIS-05-13-0476-PDN	Yes	Fabaceae	Yes
Mustard	Brassica juncea	Eudicots	USA	Shreshtha et al.	2018	12.1094/PDIS-07-17-1025-PDN	Yes	Brassicaceae	Yes
Canola	Brassica napus	Eudicots	USA	Woodward et al.	2010	10.1094/PDIS-94-6-0792B	Yes	Brassicaceae	Yes
Oilseed rape	Brassica napus	Eudicots	Greece	Tziros et al.	2008	10.1094/PDIS-92-10-1473C	Yes	Brassicaceae	Yes
Broccoli	Brassica oleracea	Eudicots	USA	Shreshtha et al.	2018	11.1094/PDIS-07-17-1025-PDN	Yes	Brassicaceae	Yes
Cabbage	Brassica oleracea	Eudicots	Sri Lanka	Mahalingam et al.	2017	10.1094/PDIS-05-16-0693-PDN	Yes	Brassicaceae	Yes
Cabbage	Brassica oleracea var. capitata	Eudicots	USA	Sanogo et al.	2015	10.1094/PDIS-12-14-1328-PDN	Yes	Brassicaceae	Yes
Pepper	Capsicum annuum	Eudicots	USA	Yanar	1996	10.1094/PD-80-0342C	Yes	Solanaceae	Yes
Periwinkle	Catharanthus roseus	Eudicots	Canada	Sun & Hsiang	2016	10.1094/PDIS-11-15-1246-PDN	Yes	Apocynaceae	Yes
Chick pea	Cicer arietinum	Eudicots	USA	Chen et al.	2006	10.1094/PD-90-0114A	Yes	Fabaceae	Yes
Carnation	Dianthus caryophyllus	Eudicots	India	Vinod Kumar et al.	2015	10.1094/PDIS-02-15-0240-PDN	Yes	Caryophyllaceae	Yes
Poinsettia	Euphorbia pulcherrima	Eudicots	Vitename	Trinh et al.	2012	10.1007/s13314-012-0047-9	Yes	Euphorbiaceae	Yes
Buckwheat	Fagopyrum esculentum	Eudicots	Italy	Lohoz et al.	2007	10.1094/PDIS-91-11-1519C	Yes	Polygonaceae	Yes
Fennel	Foeniculum vulgare	Eudicots	Korea	Choi et al.	2015	10.1094/PDIS-05-15-0512-PDN	Yes	Apiaceae	Yes
Treasure flower	Gazania rigens	Eudicots	USA	Holcomb	2006	10.1094/PD-90-1114A	Yes	Asteraceae	Yes
Soybean	Glycine max	Eudicots	Ethiopia	Pawlowski et al.	2019	10.1094/PDIS-05-19-0929-PDN	Yes	Fabaceae	Yes
Soybean	Glycine max	Eudicots	USA	Johnson et al.	1998	10.1094/PDIS.1998.82.7.832B	Yes	Fabaceae	Yes
Straw flower	Helichrysum bracteatum	Eudicots	Brazil	Duarte & Barreto	2009	10.1071/DN09042	Yes	Asteraceae	Yes
Lettuce	Lactuca sativa	Eudicots	USA	Shreshtha et al.	2018	10.1094/PDIS-07-17-1025-PDN	Yes	Asteraceae	Yes
Lentil	Lens culinaris	Eudicots	Iran	Mahdikhani & Aghaalikhani	2017	10.4454/jpp.v99i1.3819	Yes	Fabaceae	Yes
Watercress	Nasturtium officinale	Eudicots	Italy	Garibaldi et al.	2019	10.1094/PDIS-05-18-0778-PDN	Yes	Brassicaceae	Yes
Basil	Ocimum basilicum	Eudicots	Turkey	Tok	2008	10.1094/PDIS-92-101471C	Yes	Lamiaceae	Yes
Basil	Ocimum basilicum	Eudicots	Canada	Paulitz	1997	10.1094/PDIS.1997.81.2.229B	Yes	Lamiaceae	Yes
African daisy	Osteospermum sp.	Eudicots	Italy	Garibaldi et al.	2008	10.1094/PDIS-92-6-0982C	Yes	Asteraceae	Yes
African daisy	Osteospermum sp.	Eudicots	USA	Holcomb	2005	10.1094/PD-89-0911A	Yes	Asteraceae	Yes
African Daisy	Osteospermum sp.	Eudicots	USA	Matheron&Matejka	1994	10.1094/PD-78-0924D	Yes	Asteraceae	Yes
Parsley	Petroselinum crispum	Eudicots	Turkey	Kurt et al.	2017	10.4454/jpp.v99i1.3841	Yes	Apiaceae	Yes
Pea	Pisum sativum	Eudicots	Bangladesh	Islam et al.	2020	10.1007/s42161-020-00518-1	Yes	Fabaceae	Yes
Persian buttercup	Ranunculus asiaticus	Eudicots	Korea	Han et al.	2015	10.1094/PDIS-01-15-0085-PDN	Yes	Ranunculaceae	Yes
Eggplant / Aubergine	Solanum melongena	Eudicots	Pakistan	Kamran et al.	2019	10.1094/PDIS-06-18-1009-PDN	Yes	Solanaceae	Yes
Potato	Solonum tuberosum	Eudicots	Iran	Ojaghian	2009	10.1071/DN09016	Yes	Solanaceae	Yes
Maxican Marigold	Tagetes erecta	Eudicots	Bangladesh	Rahman et al.	2015	10.4454/JPP.V97I2.046	Yes	Asteraceae	Yes
Dandelion	Taraxacum officinale	Eudicots	Italy	Garibaldi et al.	2007	10.1094/PDIS-91-10-1360C	Yes	Asteraceae	Yes
Berseem cover	Trifolium alexandrinum	Eudicots	Pakistan	Saira et al.	2017	10.1094/PDIS-10-16-1400-PDN	Yes	Fabaceae	Yes
Faba beans	Vicia faba	Eudicots	USA	Chapara et al.	2018	10.1094/PDIS-12-17-1954-PDN	Yes	Fabaceae	Yes
Grape	Vitis vinifera	Eudicots	Australia	Hall et al.	2002	10.1071/AP02045	Yes	Vitaceae	Yes
Petunia	Petunia sp.	Eudicots	Italy	Garibaldi et al.	2009	10.1094/PDIS-93-12-1353A	Yes	Solanaceae	Yes
Sage	Salvia officinalis	Eudicots	Italy	Garibaldi et al.	2004	10.1094/PDIS.2004.88.9.1044B	Yes	Lamiaceae	Yes
