# Supplementary material for: The evolutionary and molecular features of the broad‐host‐range plant pathogen Sclerotinia sclerotiorum
Source: Mol Plant Pathol. 2022 Apr 11;23(8):1075–90. doi: 10.1111/mpp.13221 (PMC9276942; doi:10.1111/mpp.13221)
Supplement: Supplementary file 2 — TABLE S2 Investigation of references for nondicot hosts in Boland and Hall and rationale for inclusion in updated host list [file MPP-23-1075-s002.xlsx]

## Sheet: Sheet1
Supplementary Table 2. Investigation of references for non-dicot hosts in Boland and Hall and rationale for inclusion in updated host list.
Species	Reference(s)	Number in Boland & Hall reference list	Comment	Peer reviewed?	Online?	Date accessed	Included in revised hosts	Reason
Gladiolus spp.	Adams, P.B. 1974. Personal communication cited by H.F. Schwartz. 1977. Epidemiology of white mold disease (Sclerotinia sclerotiorum) = (Whetzelinia sclerotiorum) of dry edible beans (Phaseolus vulgaris) with emphasis on resistance and host architectural disease avoidance mechanism. Ph.D Thesis. University of Nebraska, Lincoln. Nebraska. 145 pp.	3	Mentioned as hosts with reference to a personal communication.	No	https://search.proquest.com/docview/302870872	2020-07-09	No	Personal communication. Other literature describes a very similar Sclerotina species called S. gladioli that is a problem on Gladiolus spp.
Iris xiphioides	Adams, P.B. 1974. Personal communication cited by H.F. Schwartz, 1977. Epidemiology of white mold disease (Sclerotinia sclerotiorum) = (Whetzelinia sclerotiorum) of dry edible beans (Phaseolus vulgaris) with emphasis on resistance and host architectural disease avoidance mechanism. Ph.D Thesis, University of Nebraska, Lincoln. Nebraska. 145 pp.	3	Mentioned as hosts with reference to a personal communication.	No	https://search.proquest.com/docview/302870872	9/02/201	No	Personal communication. No other support in the literature for infection of iris.
Tulipa sp.	Adams, P.B. 1974. Personal communication cited by H.F. Schwartz, 1977. Epidemiology of white mold disease (Sclerotinia sclerotiorum) = (Whetzelinia sclerotiorum) of dry edible beans (Phaseolus vulgaris) with emphasis on resistance and host architectural disease avoidance mechanism. Ph.D Thesis, University of Nebraska, Lincoln. Nebraska. 145 pp.	3	Mentioned as hosts with reference to a personal communication.	No	https://search.proquest.com/docview/302870872	2021-02-09	No	Personal communication. No other support in the literature for infection of tulips. An early study described misidentification of Sclerotinia sclerotiorum in tulip, which is more likely to be S. sativa.	https://www.jstor.org/stable/3754791
Musa paradisaca	Adams, P.B. 1974. Personal communication cited by H.F. Schwartz, 1977. Epidemiology of white mold disease (Sclerotinia sclerotiorum) = (Whetzelinia sclerotiorum) of dry edible beans (Phaseolus vulgaris) with emphasis on resistance and host architectural disease avoidance mechanism. Ph.D Thesis, University of Nebraska, Lincoln. Nebraska. 145 pp.	3	Mentioned as hosts with reference to a personal communication.	No	https://search.proquest.com/docview/302870872	2021-02-07	No	Personal communication. No further support in the literature for infection of banana. Possibly a post-harvest disease.
Epipremnum aureum	Alfieri, S. A., K. R. Langdon, C. Wehlburg, and J. W. Kimbrough. 1984. Index of Plant Diseases in Florida. Florida Department of Agriculture. Consum. Serv. Div. Plant Ind. Bull. No.11(revised). 389 pp.	11	No mention of this species under the Araceae and no mention of S. sclerotiorum pathogenesis on any of the Araceae genera listed.	No	https://palmm.digital.flvc.org/islandora/object/uf%3A104219#page/cover1/mode/1up	2020-05-30	No	Not supported by reference.
Philodendron scandens	Alfieri, S. A., K. R. Langdon, C. Wehlburg. and J. W. Kimbrough. 1984. Index of Plant Diseases in Florida. Florida Department of Agriculture. Consum. Serv. Div. Plant Ind. Bull. No.11(revised). 389 pp.	11	No mention of this species under the Araceae and no mention of S. sclerotiorum pathogenesis on any of the Araceae genera listed. Several Philodendron species are listed as hosts of Sclerotium rolfsii.	No	https://palmm.digital.flvc.org/islandora/object/uf%3A104219#page/cover1/mode/1up	2021-02-09	No	Not supported by reference.
Philodendron selloum	Alfieri, S. A., K. R. Langdon, C. Wehlburg, and J. W. Kimbrough. 1984. Index of Plant Diseases in Florida. Florida Department of Agriculture.Consum. Serv. Div. Plant Ind. Bull. No.11(revised). 389 pp.	11	No mention of S. sclerotiorum pathogenesis on P. selloum. P. selloum is listed as a host of S. rolfsii.	No	https://palmm.digital.flvc.org/islandora/object/uf%3A104219#page/cover1/mode/1up	2020-05-30	No	Not supported by reference.
Allium cepa	Alfieri, S. A., K. R. Langdon, C. Wehlburg, and J. W. Kimbrough. 1984. Index of Plant Diseases in Florida. Florida Department of Agriculture.Consum. Serv. Div. Plant Ind. Bull. No.11(revised). 389 pp.	11	The following is recorded for S. sclerotiorum "cause of watery soft rot of Allium cepa(onion)".	No	https://palmm.digital.flvc.org/islandora/object/uf%3A104219#page/174/mode/1up	2021-02-09	No	Less reliable literature source. Some Allium species may be hosts of Sclerotinia sclerotiorum but no specific mentions of Allium cepa.
Lilium longiflorum	Alfieri, S. A., K. R. Langdon, C. Wehlburg, and J. W. Kimbrough, 1984. Index of Plant Diseases in Florida. Florida Department of Agriculture. Consum. Serv. Div. Plant Ind. Bull. No.11(revised). 389 pp.	11	Not mentioned in hosts of Lilium spp.	No	https://palmm.digital.flvc.org/islandora/object/uf%3A104219	9/02/201	No	Not supported by reference.
Sorghum vulgare	Anonymous. 1960. Index of Plant Diseases in the United States. U.S.D.A. Handbook 165. U.S. Government Printing Office. Washington, D.C. 531 pp.	14	Lists two causal agents of culm rot, S. sclerotiorum and Sclerotium bataticola.	No	https://archive.org/details/IndexOfPlantDiseasesInTheUS	2020-05-30	No	Less reliable source. Opposing peer reviewed literature describing sorghum as a nonhost rotation crop.
Allium cepa	Anonymous. 1960. Index of Plant Diseases in the United States. U.S.D.A. Handbook 165. U.S. Government Printing Office. Washington, D.C. 531 pp.	14	The following is recorded for S. sclerotiorum "cause of watery soft rot of Allium cepa".	No	https://archive.org/details/IndexOfPlantDiseasesInTheUS	2021-02-09	No	Less reliable source.
Asparagus officinalis	Anonymous. 1960. Index of Plant Diseases in the United States. U.S.D.A. Handbook 165. U.S. Government Printing Office. Washington, D.C. 531 pp.	14	The following is recorded for Sclerotinia sclerotiorum "cause of watery soft rot on Asparagus officinalis".	No	https://ia803200.us.archive.org/6/items/IndexOfPlantDiseasesInTheUS/IndexOfPlantDiseasesInTheUS.pdf	2021-02-09	No	Less reliable source.
Lilium candidum	Anonymous. 1960. Index of Plant Diseases in the United States. U.S.D.A. Handbook 165. U.S. Government Printing Office. Washington, D.C. 531 pp	14	Listed as a host of Sclerotinia sclerotiorum.	No	https://ia803200.us.archive.org/6/items/IndexOfPlantDiseasesInTheUS/IndexOfPlantDiseasesInTheUS.pdf	2021-02-09	No	Less reliable source.
Lilium longiflorum	Anonymous. 1960. Index of Plant Diseases in the United States. U.S.D.A. Handbook 165. U.S. Government Printing Office. Washington, D.C. 531 pp	14	Listed as a host of Sclerotinia sclerotiorum.	No	https://ia803200.us.archive.org/6/items/IndexOfPlantDiseasesInTheUS/IndexOfPlantDiseasesInTheUS.pdf	2021-02-09	No	Less reliable source.
Lilium sp.	Anonymous. 1960. Index of Plant Diseases in the United States. U.S.D.A. Handbook 165. U.S. Government Printing Office. Washington, D.C. 531 pp	14	Listed as a host of Sclerotinia sclerotiorum.	No	https://ia803200.us.archive.org/6/items/IndexOfPlantDiseasesInTheUS/IndexOfPlantDiseasesInTheUS.pdf	9/02/201	No	Less reliable source.
Iris spp.	Balaž, J., M. Sapundžić, and S. Adamov. 1990. Aetiological study of Iris rot. Zašt. Bilja 41(2):207-214.	21	Not possible to assess validity as could not be found online.	Unknown	NA	NA	No	Not possible to assess. No support in literature for infection of iris.
Setaria viridis	Burke, D.W., J.C. Gomes, and W.G. Foeppel. 1957. Observations on Sclerotinia wilt of beans in northeastern Colorado. Plant Dis. Rep. 41:72-73.	39	The following is recorded for Sclerotinia sclerotiorum "Among weeds growing in infested bean field. Setaria viridis showed water soaked culm lesions in which characteristic sclerotinia developed when the plants were stored in a refrigerator".	Yes	https://babel.hathitrust.org/cgi/pt?id=uiug.30112009650299&view=1up&seq=76	2021-02-09	Yes	A more recent study supports infection of plants in the genus Setaria, albeit weak infection.	https://apsjournals.apsnet.org/doi/10.1094/PDIS-06-18-0994-RE
Musa spp.	Chorin, M., and J. Rotem. 1961. Fruit disease of cavendish banana in Israel. Isr. J. Agric. Res. 11:43-50.	44	Not possible to assess validity as could not be found online.	Unknown	NA	NA	No	Less reliable source. No support in the literature for infection of banana.
Freesia spp.	Conners, I.L. 1967. An annotated index of plant diseases in Canada. Research Branch, Canada Department of Agriculture, Ottawa, Ontario. 381 pp.	47	Listed as a host of Sclerotinia sclerotiorum.	No	https://ia600603.us.archive.org/30/items/annotatedindexof00conn/annotatedindexof00conn.pdf	2020-05-31	No	Less reliable source. No support in the literature for infection of iris.
Iris spp.	Conners, I.L. 1967. An annotated index of plant diseases in Canada. Research Branch, Canada Department of Agriculture, Ottawa, Ontario. 381 pp.	47	Listed as a host of Sclerotinia sclerotiorum.	No	https://ia800603.us.archive.org/30/items/annotatedindexof00conn/annotatedindexof00conn.pdf	2021-02-09	No	Less reliable source. No support in the literature for infection of iris.
Triticum aestivum	Conners, I.L. 1967. An annotated index of plant diseases in Canada. Research Branch, Canada Department of Agriculture, Ottawa, Ontario. 381 pp.	47	The following is recorded for S. sclerotiorum “sclerotia of this fungus found in threshed grain of I from fields where Sonchus arvensis (q.v.) was growing”	No	http://biblio.uqar.ca/archives/30428283.pdf	2020-05-31	No	Presence on threshed grain of a nonhost species.
Tulipa gesneriana	Conners, I.L. 1967. An annotated index of plant diseases in Canada. Research Branch, Canada Department of Agriculture, Ottawa, Ontario. 381 pp.	47	Listed as a host of Sclerotinia sclerotiorum.	No	https://ia800603.us.archive.org/30/items/annotatedindexof00conn/annotatedindexof00conn.pdf	2021-02-09	No	Less reliable source. No support in the literature for infection of tulip. Possibly based on observation of Sclerotinia sativa.
Zea sp.	Galloway, L.D. 1935. India: New plant diseases recorded in 1934. Inl. Bull. Plant Protect. 11:176-178	72	Not possible to assess validity as could not be found online.	Unknown	NA	NA	No	Zea spp. are known as a nonhosts of Sclerotinia sclerotiorum.
Trillium foetidissimum	Holcomb, G.E. 1990. Apios americana and Trillium foetidissimum as new hosts of Scelerotinia sclerotiorum. Plant Dis. Rep. 74:720.	91	The fungi from A. americana and T. foetidissimum were identified as Sclerotinia sclerotiorum (Lib.) de Bary based on cultural characteristics using Kohn's (2) key to the plant-pathogenic species of Sclerotinia. This is the first report of the occurrence of S. sclerotiorum on either of these plant species.	yes	https://www.apsnet.org/publications/PlantDisease/BackIssues/Documents/1990Abstracts/PD_74_720B.htm	7/02/201	Yes	Some support for infection basedon Koch's postulates, although molecular marker data not used.
Hordeum vulgare	Hysek, J., Z. Tempirova, J. Vlk, and S. Curiova, 1986. Mycoflora on stored cereal seed. Rostinna Vywheatroba 32:963-970.	97	Not possible to assess validity as could not be found online.	Unknown	NA	NA	No	Title suggestive of post-harvest growth on seed.
Avena sp.	Joshi, S. D. 1924. The wilt diseases of safflower. Memoirs of the Department of Agriculture in India botanical series. 13:39-46	103	The only reference to growth on oats is “In cultures on corn, oat, wheat and bean-meal agar there was sometimes development, from the surface of the sclerotia, of slender stalks either singly or in large numbers measuring as much as 2 cm in length”.	No	https://archive.org/details/n02memoirsbotani13impeuoft/page/n15/mode/2up	2020-05-30	No	Avena spp. are known as nonhosts of Sclerotinia sclerotiorum.
Asphodelus lenuifolius	Joshi, S. D., 1924. The wilt diseases of safflower in Memoirs of the department of agriculture in India botanical series 13:39-46	103	Not possible to assess validity as could not be found online.	Unknown	NA	NA	No	Less reliable source. No support in the literature for infection of asphodels.
Digitaria sanguinalis	Kobayashi, T. 1957. Another sclerotial disease of Japanese Cedar Cryptomeria japonica D. Don. caused by Sclerotinia libertiana Fuckel. Bull. Gov. For. Exp. Stn. (Meguro) 96:1-16.	118	Not possible to assess validity as could not be found online.	No	NA	NA	No	Less reliable source. No support in the literature for infection of this grass species.
Setaria viridis	Kobayashi, T. 1957. Another sclerotial disease of Japanese cedar Cryptomeria japonica D. Don, caused by Sclerotinia libertiana Fuckel. Bull. Gov. For. Exp. Stn.(Meguro) 96:1-16	118	Not possible to assess validity as could not be found online.	Unknown	NA	NA	Yes	A more recent study supports infection of plants in the genus Setaria, albeit weak.
Musa spp.	Laguna, I.G., and L.G. Salazar. 1984. Banana fruit rot caused by Sclerotinia sclerotionun (Lib.) de Bary (Whctzelinia sclerotiorum) in Costa Rica. Turrialba 34;105-106	122	Not possible to assess validity as could not be found online.	Unknown	NA	NA	No	No support in the literature for infection of banana, although some allusion to post-harvest rot.
Hordeum vulgare	Miclau§, D., G. Sin, V. Damian, and M. Guran. 1988. Presence and spread of Sclerotinia sclerotiorum (Lib.) de Bary on seeds of various cereal and industrial crops. An. Inst. Cercet. Céréale Plante Teh. 56:169-188.	144	Not possible to assess validity as could not be found online.	Unknown	NA	NA	No	Title suggestive of spread on seeds rather than infection.
Sorghum bicolor	Miclau§, D., G. Sin, V. Damian, and M. Guran, 1988. Presence and spread of Sclerotinia sclerotiorum (Lib.) de Bary on seeds of various cereal and industrial crops. An. Inst. Cercet. Céréale Plante Teh. 56:169-188	144	Not possible to assess validity as could not be found online.	Unknown	NA	NA	No	Title suggestive of spread on seeds rather than infection.
Triticum aestivum	Miclau§, D., G. Sin, V. Damian, and M. Guran, 1988. Presence and spread of Sclerotinia sclerotiorum (Lib.) de Bary on seeds of various cereal and industrial crops. An. Inst. Cercet. Céréale Plante Teh. 56:169-188.	144	Not possible to assess validity as could not be found online.	Unknown	NA	NA	No	Title suggestive of spread on seeds rather than infection.
Asparagus officinalis	Morrall, R.A.A., J. Dueck, D.L. Mckenzie, and D.C. McGee. 1976. Some aspects of Sclerotinia sclerotiorum in Saskatchewan. 1970-75. Can. Plant Dis. Surv. 56:56-62	154	Mentioned as a new host of Sclerotinia sclerotiorum based on a field survey.	Yes	https://phytopath.ca/wp-content/uploads/2014/10/cpds-archive/vol56/CPDS_Vol_56_No_2_(56-62)1976.pdf	2021-02-09	No	Method of identification unclear. No further support in the literature for infection of asparagus.
Allium sativum	Nicolas, G., and B. Aggery. 1933. Mycological and phytopathological notes. Bull. Soc. Hist. Nat. toulouse 65:506-507	162	Not possible to assess validity as section on Allium sativum not found in online record.	No	https://gallica.bnf.fr/ark:/12148/bpt6k65558678/f146.item	2021-02-09	No	Less reliable source. Some Allium species may be hosts of Sclerotinia sclerotiorum, but no support specifically for A. sativum.
Secale cereale L.	Poole, R.F. 1922. The sclerotinia rot of celery. New Jersey Agric. Exp. Stn. Bull. 359.	177	Sclerotinia libertiana obserbed on Rye.	No	https://babel.hathitrust.org/cgi/pt?id=uiug.30112019725784&view=1up&seq=9	2021-02-09	No	Less reliable source. No further support in the literature for infection of rye.
Allium cepa	Raabe, R.D., I.L. Conners, and A.P. Martinez. 1981. Checklist of Plant Diseases in Hawaii. Hawaii Inst. Trop. Agric. Human Res., Univ. Hawaii. Inf. Text Ser. No. 22. 313	189	Listed as a host of Sclerotinia sclerotiorum.	No	https://www.ctahr.hawaii.edu/oc/freepubs/pdf/ITS-022.pdf	2021-02-09	No	Less reliable source. Some Allium species may be hosts of Sclerotinia sclerotiorum, but no support specifically for A. cepa.
Iris spp.	Shaw, C.G. 1973. Host Fungus Index for the Pacific Northwesl — I. Hosts. Washington State Agric. Exp. Sta. Bull. 765.	201	Not possible to assess validity as could not be found online.	Unknown	NA	NA	No	Less reliable source. No support for infection of iris.
Allium cepa	Shaw, C.G. 1973. Host Fungus Index for the Pacific Northwest-I. Hosts. Washington State Agric. Exp. Sta. Bull. 765.	201	Not possible to assess validity as could not be found online.	Unknown	NA	NA	No	Less reliable source. Some Allium species may be hosts of Sclerotinia sclerotiorum, but no support specifically for A. cepa.
Tulipa gesneriana	Shaw, C.G. 1973. Host Fungus Index for the Pacific Northwest-I. Hosts. Washington State Agric. Exp. Sta. Bull. 765.	201	Not possible to assess validity as could not be found online.	Unknown	NA	NA	No	Less reliable source. No support in the literature for infection of tulip. Possibly based on observation of Sclerotinia sativa.
Pennisetum americanum	Singh, U. P., and R. B. Singh. 1983. The effect of soil texture, soil moisture, and depth of soil on carpogenic germination of Sclerotinia sclerotiorum. Zeitschrift für Pflanzenkrankheiten und Pflanzenschutz. 90:662-669.	212	The only reference to growth on pearl millet is “Sclerotia of Sclerotinia sclerotiorum (Lib.) de Bary were produced on bajra (Pennisetum typhoideum Pers.) meal-sand medium”.	Yes	https://www.jstor.org/stable/43382684?read-now=1&seq=2#page_scan_tab_contents	2020-05-30	No	Seeds of Pennisetum americanum were used as a growth medium.
Tulipa gesneriana	Toms, H.N.M. 1964. Plant Disease of southern British Columbia. A Host Index. Can. Plant Dis. Surv. 44:143-225	221	Listed as a host of Sclerotinia sclerotiorum.	No	http://phytopath.ca/wp-content/uploads/2017/04/CPDS_Vol_44_No_3_1964.pdf	2021-02-09	No	Less reliable source. No support in the literature for infection of tulip. Possibly based on observation of Sclerotinia sativa.
Allium cepa	Williams, L., and S.C. Hayne. 1982. Index of Plant Diseases in West Virginia. Plant Pest Control Div., West Virginia Dep. Agric, Charleston. 115 pp.	235	Not possible to assess validity as could not be found online.	Unknown	NA	NA	No	Less reliable source. Some Allium species may be hosts of Sclerotinia sclerotiorum, but no support specifically for A. cepa.
